# Supplementary material for: Bone Marrow MSC Secretome Increases Equine Articular Chondrocyte Collagen Accumulation and Their Migratory Capacities
Source: Int J Mol Sci. 2022 May 21;23(10):5795. doi: 10.3390/ijms23105795 (PMC9146805; doi:10.3390/ijms23105795)
Supplement: Supplementary file 1 [file ijms-23-05795-s001.zip]

Archive with 1 entries (1 files):
- ijms-1713793-supplementary.pdf
